# Supplementary material for: Robot-Assisted Intracorporeal Orthotopic Ileal Neobladder: Description of the “Shell” Technique
Source: J Clin Med. 2021 Aug 16;10(16):3601. doi: 10.3390/jcm10163601 (PMC8397133; doi:10.3390/jcm10163601)
Supplement: Supplementary file 1 [file jcm-10-03601-s001.zip]

Archive with 1 entries (1 files):
- jcm-1286258-supplementary.pdf
